# Supplementary material for: Development and use of a custom-designed vaginal dilator for post-surgical management in a congenital adrenal hyperplasia patient
Source: Front Med (Lausanne). 2026 May 25;13:1756295. doi: 10.3389/fmed.2026.1756295 (PMC13243258; doi:10.3389/fmed.2026.1756295)
Supplement: Supplementary file 1 [file Data_Sheet_1.ZIP]

Archive with 6 entries (5 files):
- Supplementary files/
- Supplementary files/DILATOR STIFFNESS CHARACTERIZATION.pdf
- Supplementary files/MOLD PREPARATION & FINAL COATING.pdf
- Supplementary files/Mold-1.stl
- Supplementary files/Mold-2.stl
- Supplementary files/Supplementary Table 1.pdf
